# Supplementary material for: Network pharmacology-based approach to investigate the molecular targets of essential oil obtained from lavender for treating breast cancer
Source: Heliyon. 2023 Nov 8;9(11):e21759. doi: 10.1016/j.heliyon.2023.e21759 (PMC10681924; doi:10.1016/j.heliyon.2023.e21759)
Supplement: Multimedia component 3 [file mmc3.xlsx]

## Sheet: Sheet1
Table S3 The potential targets associated with breast cancer from the five databases
No	Drug Bank	Gene Card	OMIM	Pharm Gkb	TTD
1	ABCC3	BRCA2	ACVR1B	BRCA3	EGFR
2	ABCC5	BRCA1	ADH1B	GREB1	FGFR1
3	ABCC2	TP53	ADH1B	BCAR4	PDF
4	SLC22A2	PALB2	AKT1	KIAA0100	CA-I
5	SLC31A1	CHEK2	AKT1	SNCG	CA-II
6	SLC31A2	ATM	AKT1	HEATR6	CA-IV
7	ABCC6	CDH1	AKT1	PBOV1	HER2
8	ATP7B	BRIP1	AKT1	BLID	ESR
9	ATP7A	PTEN	ALDH2	ICE2	FGFR2
10	PTGS2	MSH6	ALDH2	BRCA2	HDAC1
11	MPO	MSH2	ALDH2	BRMS1L	INSR
12	XDH	ERBB2	ALDH2	LRATD2	JAK2
13	nat	BARD1	APC	AGR3	PDGFRA
14	CYP2C9	APC	APC	DEPDC1B	SRC
15	CYP2B6	PIK3CA	APC	ANKRD30A	TMP1
16	BCHE	PMS2	APC	MAGED2	CYP19A1
17	CYP4A11	NBN	APC	BRMS1	AR
18	ABCG2	KRAS	APC	BCAR3	KDR
19	ABCG2	RAD51D	APC	CCAR2	ABL1
20	TF	RAD51C	APC	GREB1L	MTOR
21	ALB	ESR1	APC	BRCA1	CA-VI
22	A2M	MLH1	AR	SYTL2	CA-XII
23	MPG	AKT1	AR	BCAR1	CA-XIV
24	GSTM1	RAD51L3-RFFL	AR	CT47A12	CDK4
25	GSTP1	C11orf65	AR	CT45A7	CDK6
26	NQO1	EGFR	AR	CT45A8	ESR2
27	SOD1	MIR21	ATM	CT45A9	NR3C1
28	MT2A	RET	ATM	CT45A10	HSP90A
29	MT1A	CDKN2A	ATM	CT47A1	IGF1R
30	SLC10A1	MIR34A	ATM	CT47A10	MC4R
31	SLCO1A2	CASP8	ATM	CT47A11	OPRS1
32	ABCC1	RAD51	ATR	CT47A2	PIK3CA
33	ABCC4	MIR221	ATR	CT47A3	PIK3CD
34	ABCC3	MIR17	AURKA	CT47A4	PIK3CG
35	COMT	POLE	AXIN2	CT47A5	MET
36	CYP1A2	MIR146A	AXIN2	CT47A6	CYP11B1
37	CYP3A4	MIR222	BARD1	CT47A7	S17AH
38	ESR1	STK11	BAX	CT47A8	STS
39	ATOX1	MIR200C	BAX	CT47A9	PLAU
40	SLCO1B1	MIR200B	BCAR3	CT47B1	ADRB2
41	SLC22A8	FANCC	BCAR4	CT45A1	BCL-2
42	SLCO2B1	XRCC2	BCAS1	BCAS1	ABCG2
43	ABCB1	MIR126	BCAS2	CT45A3	CXCR4
44	SLC22A6	MIR125A	BCAS4	CT45A2	TOP1
45	SLC51A	BRAF	BLACAT1	MUCL1	TOP2B
46	ABCC2	MIR141	BLCAP	CT45A6	D2R
47	SLC51B	MIR205	BRAF	CT45A5	D4R
48	SLC22A10	MUTYH	BRAF	EPSTI1	FXR
49	SLCO1C1	CTNNB1	BRAF	UCA1	CHRM1
50	SLCO4A1	MIR200A	BRAF	CASC10	PGR
51	ABCC11	MIR20A	BRAF	COLCA2	NQO2
52	SLCO1B3	SMAD4	BRAF	BCAS4	RXRG
53	SLC22A11	MIR155	BRAF	BCAS3	TERT
54	SLCO3A1	RAD50	BRCA1	PRAC1	AXL
55	ABCG2	MIR31	BRCA1	LCO	EEF2K
56	SERPINA7	XRCC3	BRCA1	TOMM6	CSF3
57	SHBG	MET	BRCA2	PCAP	CSF2
58	SHBG	MIR27A	BRCA2	HPCX	HIV RT
59	ESR2	MIR127	BRCA2	CAGE1	IMPDH1
60	CYP2B6	NF1	BRCA2	CASC4	IFNGR2
61	CYP2C9	RB1	BRCA2	PRICKLE4	IL12B
62	CYP3A4	POLD1	BRCA2	CT83	LHCGR
63	CYP2C19	MIR210	BRCA2	CT45B1P	CHRNA7
64	CYP2A6	ABRAXAS1	BRCA2	RPL13	PDCD1
65	CYP2C18	MIR10B	BRIP1	LTO1	CD274
66	CYP2C8	AR	BRIP1	PAGE5	GNRH1
67	CYP3A5	PPM1D	BUB1	CTAG2	TOP2
68	NR1I2	FANCM	BUB1B	XAGE3	IMPDH2
69	CYP2C9	AXIN2	BUB1B	BPHL	VEGFA
70	ALB	CDC73	BUB1B	GAGE3	CD3E
71	TYMP	RAD54L	CAGE1	NTPCR	MycB ddl
72	CYP1A2	SLC22A18	CASC11	SDCCAG8	CEACAM3
73	TYMS	CCND1	CASC15	LETMD1	SLAMF7
74	PLA2G4A	MIR373	CASC19	CHEMP2A	RSV F
75	UGT2B7	MIR182	CASC2	SMIM22	CA9
76	ABCC1	MIR451A	CASC21	CXCL14	FGFR3
77	TOP2A	MIR96	CASC8	BCAS2	AKT1
78	UPP1	KLLN	CASP10	CASC1	TERT
79	UPP2	MIR30E	CASP10	DERPC	ADAM17
80	CYP2A6	MRE11	CASP10	DSCR8	TEK
81	CYP2C8	MIR429	CASP8	CTAGE1	AURKA
82	MTHFR	DICER1	CASP8	SDCCAG3P1	CDK1
83	TYMS	PHB	CASP8	DDX53	ERBB2
84	UMPS	FGFR2	CASP8	CT62	PLA2G2A
85	DPYD	CTNNA1	CCAT1	ST18	AKT3
86	PPAT	MIR335	CCAT2	VENTXP1	AR
87	SLC22A7	MIR204	CCDC110	KIAA1211	ANGPT1
88	SLC29A1	MIR499A	CCND1	PCA3	ANGPT2
89	ABCG2	HMMR	CCND1	ANKRD45	ERBB3
90	ABCG3	RB1CC1	CCND1	GAGE4	ADAM10
91	ABCC4	MIR146B	CDH1	GAGE5	PIK3CB
92	ABCC5	MIR206	CDH1	GAGE6	PTPN1
93	SERPINA7	EPCAM	CDH1	C20orf85	TGFB2
94	FDPS	MIR193B	CDH1	C1orf74	CEACAM5
95	GGPS1	MIR199B	CDH1	C4orf46	CLU
96	DHFR	MIR145	CDH1	CASC2	GRPR
97	AOX1	BLM	CDK2AP1	CTAG1B	MKNK2
98	MTHFR	MIR196A2	CDKN2A	GAGE7	MKNK1
99	ALB	MDM2	CDKN2A	HEPN1	PI4KA
100	ABCC3	FGFR3	CDKN2A	ARMC3	TNFSF4
101	ABCC4	NRAS	CHEK2	HULC	NMBR
102	ABCC1	CDK4	CHEK2	BAGE	CD70
103	SLC22A6	HRAS	CHEK2	CTAG1A	APH1A
104	ABCC10	PTCH1	CHEK2	SPANXN3	HSP90AB1
105	SLC22A8	NQO2	CHEK2	SPANXN2	MELK
106	ABCC2	SMARCA4	CHRNA3	SPANXN5	MSLN
107	ABCB1	BAP1	CHRNA3	BAGE5	MUC1
108	SLCO1A2	CDKN1B	CHRNA5	SPANXB1	ROR1
109	SLC16A1	MIR128-1	CHRNA5	FAM168A	DDX5
110	ABCC11	TGFBR2	COLCA1	XAGE5	GLS
111	SLCO1B3	HERC2	COLCA2	MAGEB3	HSPB3
112	SLC22A11	TSC2	CT47B1	CCDC36	TPBG
113	SLCO1C1	MIR520C	CT83	RMC1	ENG
114	SLCO3A1	TSC1	CTNNB1	2022-12-01	DDX5
115	ABCG2	MIR9-3	CTNNB1	DPPA2	SLC39A6
116	SLC22A7	BMPR1A	CTNNB1	SPAG9	CD3G
117	SLCO1B1	TERT	CTNNB1	KNL1	TFF1
118	PGD	MIR502	CTNNB1	XAGE2	EPCAM
119	SLC46A1	KIT	CTNNB1	CDK2AP2	MELK
120	FPGS	MIR661	CTNNB1	GKN2	IGF2
121	GGH	MIR510	CTTN	TCIM	PROM1
122	DHFR	MSH3	CYP2A6	LUZP4	MAPKAP1
123	TYMS	MIR143	CYP2A6	CT55	CSF1R
124	ATIC	ALK	CYP2A6	RBM46	XIAP
125	SLCO4C1	BAX	DAB2	SPANXN4	MTOR
126	SLC19A1	EP300	DCC	SPANXN1	hDNA
127	FOLR1	MYC	DCC	LYPD6B	PG
128	CYP3A4	MAP2K1	DCC	MAGEA9	POR
129	TYMS	MLH3	DCC	POTEC	HSPB1
130	ATIC	IGF2	DELEC1	NXF2	CA
131	FOLR2	MIR34C	DIRC1	SAGE1	5HTR
132	SLC15A1	PPARG	DLC1	BAGE4	TUB
133	SLC36A1	IL1B	DLEC1	GAGE8	TUBB
134	POR	MIR203A	DNAI7	BAGE2	SGO1
135	CYP3A4	CYP19A1	EGFR	ACTL8	SNCG
136	FMO3	PGR	EGFR	MAGEB4	S1PR3
137	ABCB1	AURKA	EGFR	SPANXD	BRCA2
138	EGFR	EGF	EGFR	CCDC33	S100A4
139	ALB	SRC	EHBP1	POTEA	NCOA3
140	ORM1	SDHB	EIF4G1	GAGE1	TNKS
141	FDPS	HOXB13	ELAC2	CSAG1	TAG-72
142	GGPS1	VEGFA	ELAC2	CCDC110	NKA
143	CASP3	MIR15A	EP300	HID1	PARP
144	CASP9	MEN1	EP300	BAGE3	HR
145	ESR1	FASLG	EP300	CCDC62	RAR
146	ESR2	MIR34B	EPCAM	ROPN1	OPR
147	CYP2C9	ERCC6	EPCAM	POTEG	CHRM
148	CYP3A4	MIRLET7D	EPHB2	ANKRD30BP2	MAP3K
149	CYP2D6	FLCN	EPHB2	GAGE2A	HDAC
150	CYP2C8	PIK3R1	ERBB2	TULP2	CDK
151	CYP2B6	ESR2	ERBB2	HSPB9	FGFR
152	CES1	MUC1	ERBB2	FMR1NB	PK
153	CYP3A5	STAT3	ERBB2	MAGEC2	RXR
154	CYP1A1	MTOR	ERBB2	TENT5D	NGcGM3
155	CYP1B1	CDKN1A	ERCC6	POTED	AhR
156	CYP2C19	MAP3K1	ERCC6	POTEH	CRF
157	FMO1	MIRLET7C	ERCC6	VOPP1	PCC
158	FMO3	FBXW7	ERCC6	MAGEA3	CC
159	CYP3A7	FH	ERCC6	FATE1
160	ABCB1	PTPN11	ERCC6	MAGEC3
161	ABCG2	BCL2	ERCC6	CSAG2
162	CYP19A1	IL6	ESR1	GOLGA6L2
163	CYP2A6	MIR214	ESR1	HORMAD1
164	CYP2E1	MIR18A	ESR1	RTL6
165	UGT1A10	MIR93	ESR1	PRAC2
166	SULT1A1	SDHD	FALEC	GPATCH2
167	ABCC2	TGFB1	FASLG	MAGEA10
168	EBP	FGFR4	FASLG	CIP2A
169	PRKCA	ERCC2	FGFR2	SPANXC
170	AR	MIR29C	FGFR2	SPANXA1
171	KCNH2	VHL	FGFR2	MAGEA2
172	NR1I2	SOX9	FGFR2	POTEE
173	ESRRG	PMS1	FGFR2	PRSS54
174	SHBG	TNF	FGFR2	OCIAD2
175	ABCB11	PRKN	FGFR2	ODF3
176	SERPINA7	TP63	FGFR2	LIPI
177	SULT2A1	MIR183	FGFR2	CPXCR1
178	CYP1A2	PRLR	FGFR2	MAGEA5
179	UGT2B7	MIR223	FGFR2	SLC49A4
180	UGT2B17	FGFR1	FGFR2	ENTR1
181	SULT1E1	MSR1	FGFR2	PASD1
182	ABCA1	IL1RN	FGFR2	SPINK7
183	MAPK8	MIR19A	FGFR3	OVCA2
184	ALB	MT-CYB	FGFR3	ODF1
185	AR	MIRLET7G	FGFR3	MAGEB6
186	COMT	SMARCB1	FGFR3	SLCO6A1
187	UGT1A1	JAK2	FGFR3	TEX101
188	SRD5A1	MIR106B	FGFR3	TBC1D3
189	CYP3A4	WWOX	FGFR3	PLAC1
190	ABCB1	LRRC56	FGFR3	LDOC1
191	SHBG	MIR29A	FGFR3	MAGEC1
192	ALB	ATR	FGFR3	TMEM108
193	ERBB2	BUB1B	FGFR3	ZNF165
194	ERBB2	ABCG2	FGFR3	SPATA19
195	ABCG2	IGF1	FGFR3	SSX2
196	ABCB1	GSTM1	FGFR3	SPA17
197	SLC22A2	ZFHX3	FGFR4	TMEFF1
198	SLC47A1	PTGS2	FH	C14orf93
199	SLC47A2	RRAS2	FH	XAGE1A
200	CYP2C8	BCAR4	FLCN	NLRP4
201	CYP3A4	AOPEP	FLCN	PNMA3
202	SLC6A2	DCC	FLCN	MAGEB2
203	SLC6A4	ABCB1	FLCN	ACRBP
204	pdp	MMP2	FOXE1	RHOXF2
205	udg	GSTP1	FOXE1	MAGEA1
206	rsuA	HIF1A	GACAT2	EPPIN
207	ung	PALLD	GACAT3	SLC4A1AP
208	HHV1	CASP3	GALNT12	COX6B2
209	UCKL1	WT1	HABP2	SPEF2
210	DPYD	FAS	HABP2	PRSS50
211	ERBB3	MMP9	HEPN1	ECRG4
212	CYP2D6	MIR128-2	HIC1	ODF4
213	CYP3A4	SDHC	HIC2	MORC1
214	SLC6A3	IRF1	HMMR	BRINP1
215	ABCB1	KLF6	HOXB13	TMEFF2
216	ABCG2	CXCR4	HRAS	CALR3
217		PDGFRA	HRAS	FAM133A
218		IGF1R	HRAS	POTEB
219		XRCC1	HRAS	MAGEB5
220		MAPK1	HRAS	HELZ
221		NOTCH1	HRAS	THEG
222		MIRLET7I	HRAS	DDX43
223		MAD1L1	HULC	MAGEA12
224		FHIT	IL1B	CEP55
225		MIR98	IL1RN	SSX1
226		MIRLET7A3	IL1RN	SEMG1
227		GNAS	IL1RN	MACC1
228		MIR148A	IQGAP1	MAGEA11
229		MKI67	IRF1	MAGEA6
230		RBBP8	IRF1	TFDP3
231		PBOV1	IRF1	DLEC1
232		IDH1	IRF1	IGSF11
233		SDHA	KLF6	FTHL17
234		ERBB3	KLF6	CNOT9
235		MIR122	KRAS	MAGEA8
236		TWIST1	KRAS	LEMD1
237		POT1	KRAS	HIC2
238		H19	KRAS	PBK
239		EPHB2	KRAS	DKKL1
240		SUFU	KRAS	MRPS11
241		BIRC5	KRAS	IL13RA2
242		HFE	KRAS	LY6K
243		CDKN3	KRAS	SSX2B
244		EZH2	KRAS	CRISP2
245		CD274	KRAS	NOL4
246		SMAD7	KRAS	ELOVL4
247		MTHFR	LTO1	MAGEB1
248		ERCC1	LUCAT1	SYCE1
249		CYP1A1	MAD1L1	FILIP1L
250		MIRLET7B	MAD1L1	TEX14
251		PLAU	MAP3K8	OTOA
252		TFF1	MCC	LDHC
253		NKX2-1	MLH1	BLCAP
254		KLK3	MLH1	TEX15
255		ROS1	MLH1	CENPW
256		CD44	MLH3	SPAG4
257		TP73	MLH3	ADAM29
258		MIR23B	MLH3	LSM1
259		IGFBP3	MPO	TSSK6
260		MIR25	MPO	OCIAD1
261		JUN	MPO	GPAT2
262		EGFR-AS1	MSH2	AKAP3
263		MIR483	MSH2	ATAD2
264		MIR195	MSH2	OIP5
265		NCOA3	MSH6	TDRD6
266		ETV6	MSH6	MYCL
267		TOP2A	MSH6	PRM1
268		MIR140	MSMB	PRM2
269		AIP	MUTYH	TSGA10
270		MIRLET7A1	MUTYH	MAGEA4
271		IL10	MXI1	HIC1
272		RNASEL	MXI1	ADAM2
273		TNFRSF10B	NCOA3	TFDP1
274		CXCL8	NKX2-1	SYCP1
275		HNF1B	NKX2-1	MCC
276		CTSD	NKX2-1	DCAF12
277		UCA1	NQO1	NUF2
278		NTHL1	NQO1	CHD1L
279		TYMS	NQO1	TPTE
280		MIR107	NQO2	SPO11
281		NFKB1	NRAS	TDRD1
282		MIR4861	NRAS	TSPY1
283		KRT19	NRAS	IGF2BP3
284		PARP1	NRAS	NDUFC2
285		MIR192	NRAS	TTK
286		RAF1	NRAS	BRDT
287		PPP2R1B	NRAS	KIF20B
288		BCL2L1	NRAS	SPACA3
289		MMP1	OPCML	TAF7L
290		BUB1	PALB2	AKAP4
291		PRKAR1A	PALB2	CASC3
292		IGF2R	PALB2	PRAME
293		CTLA4	PALLD	SCAI
294		MITF	PBOV1	ARX
295		BCAR1	PCA3	LZTS1
296		MIR16-1	PCAT1	CABYR
297		SRD5A2	PCAT18	CEP290
298		VEGFC	PCAT19	CTNNA2
299		BCAR3	PCAT2	PIWIL2
300		MCC	PCAT29	ERG
301		DROSHA	PCAT4	KDM5B
302		CYP17A1	PDGFRL	CTCFL
303		AXIN1	PDGFRL	FGF4
304		DLEC1	PHB	MAEL
305		FGF2	PIK3CA	ODF2
306		CDK1	PIK3CA	MLH1
307		MIR100	PIK3CA	DLC1
308		MIR22	PIK3CA	PTEN
309		DLC1	PIK3CA	MSH2
310		MIR130A	PIK3CA
311		FANCE	PIK3CA
312		MAP3K6	PIK3CA
313		TGFA	PIK3CA
314		KDR	PIK3CA
315		MIR185	PIK3CA
316		RECQL	PIK3CA
317		MIR181A1	PIK3CA
318		RASSF1	PLA2G2A
319		SOD2	PMS2
320		ARID1A	PMS2
321		CEACAM5	POLD1
322		AKT2	POLD1
323		CASP9	POLE
324		NQO1	POLE
325		OVCAS1	POLE
326		CAV1	PPM1D
327		ABL1	PPM1D
328		CDK2	PPP2R1B
329		ABCC1	PRKN
330		MIR137	PRKN
331		MIRLET7E	PRKN
332		KRT7	PRLR
333		RELA	PRLR
334		PDGFRB	PRNCR1
335		MGMT	PTEN
336		SMAD3	PTEN
337		CYP1B1	PTEN
338		GREM1	PTEN
339		CDK6	PTEN
340		SP1	PTEN
341		TGFBR1	PTPN12
342		MIR10A	PTPRF
343		MIR133B	PTPRJ
344		CXCL12	RABL3
345		TNFSF10	RAD51
346		MMP14	RAD51
347		ELAC2	RAD51
348		MIR342	RAD51C
349		RHOA	RAD51C
350		IL2	RAD51D
351		CCAT2	RAD54B
352		ING1	RAD54B
353		PTK2	RAD54L
354		TH2LCRR	RAD54L
355		E2F1	RAD54L
356		SMARCE1	RB1
357		DDB2	RB1
358		MIR150	RB1
359		STAT1	RB1
360		LEP	RB1
361		SNCG	RB1CC1
362		CASP10	RHBDF2
363		DNMT1	RNASEL
364		FN1	RNF43
365		MAPK3	SASH1
366		CCAT1	SASH1
367		GREB1	SCAI
368		NAT2	SCHLAP1
369		BCL10	SLC22A18
370		CSF3	SLC22A18
371		GLI1	SLC22A18
372		HOTAIR	SMAD4
373		SNAI2	SMAD4
374		KRT5	SMAD4
375		WRAP53	SMAD4
376		MAPK8	SMAD7
377		ERCC4	SNCG
378		ERBB4	SRC
379		CHEK1	SRC
380		PLAUR	SRGAP1
381		HGF	ST7
382		KRT8	STK11
383		BRMS1	STK11
384		NTRK1	STK11
385		CCNE1	STK11
386		CYP2A6	TFF1
387		PCNA	TGFBR2
388		TLR2	TGFBR2
389		MSMB	TGFBR2
390		CCNA2	TLR2
391		SPP1	TLR2
392		CYCS	TLR2
393		MALAT1	TP53
394		TYMP	TP53
395		MIR191	TP53
396		CASC2	TP53
397		MIR30D	TP53
398		VDR	TP53
399		POLK	TP53
400		NF2	TP53
401		FLT1	TP53
402		FANCD2	TP53
403		KRT18	TP53
404		PRKCA	TP53
405		NRG1	UCA1
406		OPCML	VOPP1
407		RIPK1	XRCC3
408		MAX	XRCC3
409		PDCD1	ZFHX3
410		MIR331
411		PTHLH
412		ERCC3
413		HSP90AA1
414		ITGB1
415		ENG
416		MIR181A2
417		TMEM127
418		MIR215
419		SERPINA3
420		FLT4
421		LOC107303340
422		MEG3
423		DPYD
424		INS
425		CCND2
426		FOS
427		XIAP
428		GPER1
429		CCNB1
430		PLK1
431		MIR15B
432		YAP1
433		HSPB1
434		MIR372
435		RPS6KB1
436		MIR106A
437		RABL3
438		BCAS1
439		ZEB1
440		TIMP3
441		MAPK14
442		MMP7
443		GALNT12
444		FGF8
445		MCL1
446		SLC2A1
447		THBS1
448		TCF7L2
449		CDKN2B
450		COMT
451		PIK3CG
452		MAP3K8
453		AREG
454		SNAI1
455		LCP1
456		NME1
457		SOX2
458		PDGFB
459		SMAD2
460		CSF2
461		GATA3
462		HDAC1
463		CCL2
464		SERPINB5
465		TIMP1
466		PVT1
467		MIR26A1
468		KRT20
469		MIR181B1
470		CTNNA2
471		BAK1
472		TGFB2
473		BMP6
474		IRS1
475		VIM
476		AKT3
477		PRKCD
478		MIR197
479		TIMP2
480		RARB
481		DNMT3B
482		RAC1
483		TH2-LCR
484		GSK3B
485		GNRH1
486		CYP2D6
487		TOP1
488		MXRA5
489		KISS1
490		MIR30A
491		PLK2
492		CDKN2B-AS1
493		NFKBIA
494		CREBBP
495		RARA
496		MTUS1
497		FASN
498		CDH2
499		GAS5
500		FOXO1
501		EHBP1
502		H2AC18
503		PRL
504		FOXP3
505		MIR199A1
506		KLK10
507		PGBD3
508		CTAG1B
509		MIR142
510		DHFR
511		LOC111589215
512		BRMS1L
513		MIR9-1
514		RAD54B
515		IFI27
516		PDGFRL
517		DMD
518		MT-CO1
519		GJA1
520		BMI1
521		ALDH1A1
522		CREB1
523		CYP3A4
524		MUC16
525		CD24
526		CHGA
527		SKP2
528		IDH2
529		VEGFD
530		SOS1
531		HSPA5
532		CCND3
533		INSR
534		PTPRJ
535		PLA2G2A
536		MXI1
537		ALB
538		SYP
539		CDH3
540		PIP
541		SERPINE1
542		RNF43
543		RAD51B
544		SHBG
545		POU5F1
546		LOC100507346
547		CD34
548		E2F3
549		KRT14
550		SEC23B
551		CDKN2C
552		MTA1
553		PIK3CB
554		PAK1
555		ITGA6
556		MMP3
557		LEPR
558		NOS2
559		TNFRSF10A
560		CCR6
561		CA9
562		FOXA1
563		WRN
564		ANXA5
565		LGALS3
566		ERCC5
567		CCL5
568		SHC1
569		AHR
570		HSD17B1
571		CDX2
572		PIK3R2
573		SDHAF2
574		MIR23A
575		AXL
576		LZTS1
577		JAK1
578		BCAS3
579		GSTT1
580		TSG101
581		EZR
582		ACTB
583		CASP7
584		HDAC9
585		BAD
586		TERC
587		GRP
588		CTSB
589		CCNG1
590		TNFSF11
591		GADD45A
592		OGG1
593		REST
594		HSPA4
595		S100A4
596		BMP2
597		EPHA2
598		MT-CO2
599		KEAP1
600		SETD2
601		NEAT1
602		ETS1
603		STAT5A
604		ITGB3
605		WNT5A
606		TOX3
607		FOXO3
608		TACC1
609		AGR3
610		IFNG
611		ST14
612		SPARC
613		RUNX1
614		BCAS2
615		BECN1
616		LHCGR
617		ABCC2
618		NRP1
619		GRB2
620		YBX1
621		FOXM1
622		CSF1R
623		ANKRD30A
624		MIR320A
625		STAT5B
626		HDAC4
627		MIR152
628		SLMAP
629		PRKACA
630		SEMA3A
631		KLF5
632		MIR224
633		BMP4
634		KCNQ1OT1
635		NTRK3
636		NAT1
637		BCL2L11
638		BSG
639		DNMT3A
640		PTPRC
641		PTPN12
642		IFNA2
643		DKK1
644		CTNND1
645		TEK
646		CLU
647		CDC25A
648		ITGAV
649		ETV4
650		CLDN7
651		MYCN
652		FSCN1
653		PTK6
654		LOX
655		AMER1
656		GMNN
657		ENO2
658		SIRT1
659		MIR449A
660		WNT1
661		STS
662		MUCL1
663		CSF1
664		IGFBP2
665		MIR375
666		CDC42
667		KITLG
668		NOTCH2
669		MIR196B
670		XIST
671		CBFB
672		FGF1
673		LINC-ROR
674		CHUK
675		ODC1
676		KLF4
677		HPSE
678		MMP11
679		EDNRA
680		LASP1
681		IKBKB
682		HLA-G
683		ANXA2
684		EREG
685		IGFBP1
686		ARAF
687		CTTN
688		FBN1
689		FGF3
690		PLCG1
691		MIR125B1
692		SPRY4-IT1
693		EIF4EBP1
694		PML
695		HBEGF
696		TUG1
697		TFAP2A
698		CYP1A2
699		MAGED2
700		GAPDH
701		SOX4
702		PKHD1
703		MMP13
704		SF3B1
705		ANXA1
706		NCOR1
707		MAP2K4
708		ELAVL1
709		STMN1
710		PDPN
711		WNT3
712		GPX1
713		GDF15
714		NOTCH3
715		TOE1
716		SULT1A1
717		IL3
718		PDCD4
719		EIF4E
720		IL2RA
721		SRA1
722		CDC25C
723		XBP1
724		ARID4B
725		MTDH
726		PPP2R1A
727		MT-ND4L
728		MVP
729		CDH13
730		EPSTI1
731		PTK2B
732		EPHB4
733		BID
734		LGALS1
735		FGF4
736		CIB1
737		PROM1
738		DRAIC
739		BAG1
740		XPC
741		FGF7
742		ANGPT2
743		HERPUD1
744		JAG1
745		MIR149
746		PRMT7
747		XPA
748		RUNX2
749		ECT2
750		SLX4
751		SYK
752		NR1H2
753		LDHA
754		BDNF
755		FZD3
756		ITGA3
757		SPDEF
758		GSN
759		ACVR1B
760		MME
761		CTAG2
762		PCAT1
763		CLCA2
764		HDAC2
765		NFKB2
766		IGFBP5
767		MT-ND1
768		CCR7
769		PXN
770		HMGA1
771		WNT10B
772		RRAS
773		MAPK10
774		TCIM
775		LOC106721785
776		PTTG1
777		DKC1
778		ENO1
779		ATAD2
780		FADD
781		HOTTIP
782		ABCC11
783		CTCF
784		EPHA3
785		NR3C1
786		SCGB2A2
787		AURKB
788		CLDN4
789		NCOA1
790		MYO1B
791		AMPH
792		MIR24-2
793		ZFAS1
794		ROBO1
795		TXN
796		KDM5B
797		CCN2
798		NCOA6
799		IRS2
800		EXT2
801		CYP24A1
802		PTENP1
803		CDK7
804		PRKAA1
805		RBFOX1
806		GRN
807		LCN2
808		IFNB1
809		DUSP1
810		RHOBTB2
811		INS-IGF2
812		MIR29B2
813		CCN1
814		KIAA0100
815		CASC22
816		BRCA3
817		ITGB4
818		BCYRN1
819		GNA11
820		FABP4
821		TIMELESS
822		PLG
823		TBX3
824		ALCAM
825		TGFB3
826		CCNE2
827		APOD
828		ROCK1
829		VTN
830		PTPN3
831		SPHK1
832		FOXC1
833		NFE2L2
834		HEATR6
835		SERPINB2
836		MIR193A
837		GNAQ
838		TMEM71
839		NCOR2
840		MUC4
841		S100A6
842		CYTOR
843		ST18
844		EMSY
845		TCERG1
846		PELP1
847		CEP85L
848		RHOC
849		BTK
850		ADAM12
851		NGFR
852		CCAR2
853		AKR1C3
854		CUL1
855		EPOR
856		TFAP2C
857		MIR101-1
858		HNRNPK
859		LRP6
860		BIRC3
861		MAPK9
862		SHH
863		UHRF1
864		PTPA
865		ADAR
866		KIF15
867		MIR181C
868		DANCR
869		SSTR2
870		TLR4
871		IL4
872		RHOB
873		PTPRF
874		MC1R
875		ELF3
876		MDM4
877		HABP2
878		MST1R
879		NCAM1
880		PECAM1
881		HSPA8
882		GH1
883		FOSL1
884		GPC3
885		MYB
886		PIN1
887		CCNH
888		RAD52
889		PSEN2
890		DDR1
891		SNHG16
892		LIFR
893		CASP2
894		MIR16-2
895		MED12
896		GRB7
897		BEX2
898		ATF1
899		S100A2
900		NGF
901		PTPRG
902		DIRC3
903		PDGFA
904		NPM1
905		HDAC6
906		LOC111811965
907		TPD52
908		MYLK
909		H2AX
910		CLDN3
911		LNCR3
912		EPAS1
913		PER1
914		TCF7L1
915		MIR139
916		MIR497
917		GNRHR
918		BMPR2
919		UGT1A1
920		PCA3
921		USF3
922		PRDM2
923		PSCA
924		FANCG
925		HOXA11-AS
926		EI24
927		RNF6
928		SULT1E1
929		BPIFA4P
930		FBLN1
931		CRP
932		CRNN
933		RHBDF2
934		GHRH
935		HMGCR
936		SMO
937		MUC5AC
938		MIAT
939		SDC1
940		LUCAT1
941		MFGE8
942		IBSP
943		CCDC170
944		COL11A1
945		MCM2
946		RAD21
947		FOXE1
948		RECQL4
949		TK1
950		OLA1
951		NCOA2
952		KRT17
953		CD80
954		PANDAR
955		XPO1
956		CBL
957		WWTR1
958		NTRK2
959		TRIM24
960		NOTCH4
961		FLT3
962		AGR2
963		EBAG9
964		SOX2-OT
965		LYVE1
966		SPINK1
967		NET1
968		CFLAR
969		PRDM14
970		LSP1
971		ESRRA
972		DDX3X
973		FAN1
974		MAPK7
975		TRIP13
976		S100A7
977		HMGA2
978		BCAS4
979		CDKN1C
980		RALA
981		BMP7
982		NOVA1
983		PIAS1
984		BRCATA
985		CHKA
986		AFAP1
987		GAB1
988		MACROD1
989		CYP2E1
990		BLACAT1
991		MAD2L1
992		SFN
993		SQSTM1
994		IL11
995		ERG
996		PTP4A1
997		HDAC5
998		RARS1
999		PTN
1000		AKAP13
1001		MIR196A1
1002		MIR424
1003		TACC2
1004		HLA-DQB1
1005		CRNDE
1006		MAP2K5
1007		MYH9
1008		LIMK1
1009		NR1I2
1010		SLC9A3R1
1011		MPO
1012		EHMT1
1013		TDGF1
1014		SULF2
1015		MIR31HG
1016		GPNMB
1017		CLDN1
1018		PAX5
1019		LMNA
1020		ABCA3
1021		CSNK1D
1022		LNCRNA-ATB
1023		PRKAA2
1024		AKIP1
1025		RUNX3
1026		MSLN
1027		BMP10
1028		TRIM25
1029		MINPP1
1030		TPM3
1031		PYHIN1
1032		WEE1
1033		ZNF365
1034		TRIM28
1035		TET2
1036		LEF1
1037		YY1
1038		TNFRSF1B
1039		PRKD3
1040		SGO1
1041		TP53BP1
1042		RAB25
1043		KDM4C
1044		ITGB3BP
1045		SMAD6
1046		CDC25B
1047		SGK3
1048		ACTN4
1049		S100A14
1050		RBX1
1051		ZMIZ1
1052		ATRX
1053		STIM1
1054		U2AF1
1055		ENSG00000215409
1056		ENSG00000230087
1057		NORAD
1058		ICAM1
1059		RPS6KA3
1060		ALDH2
1061		ATF2
1062		SUSD2
1063		SRGAP1
1064		LINC00511
1065		IKBKE
1066		ADH1B
1067		AREL1
1068		LOXL2
1069		BIN1
1070		ZFP36
1071		ZEB2
1072		CDC27
1073		THBS4
1074		CASC9
1075		IFI16
1076		CSK
1077		SNHG15
1078		CASC8
1079		LSM1
1080		SCGB1D2
1081		MIR124-3
1082		PRKCQ
1083		CAGE1
1084		CALR
1085		PLEKHA8
1086		TP53COR1
1087		AFP
1088		NR3C2
1089		PCAT6
1090		FLNB
1091		CD4
1092		CERNA2
1093		TG
1094		FAM3C
1095		HIPK2
1096		IKBKG
1097		P3H2
1098		CALML4
1099		ARHGEF2
1100		ECM1
1101		GLI2
1102		MAPK12
1103		RBBP4
1104		EWSR1
1105		PRMT2
1106		CD28
1107		SLC39A6
1108		HSPB8
1109		CST6
1110		PLCB1
1111		DUSP3
1112		ROR1
1113		PLD2
1114		PRRC2A
1115		SPRY4
1116		SST
1117		BMP1
1118		ADIPOQ
1119		FGF6
1120		LOC100506321
1121		NDRG1
1122		DAPK1
1123		TGFBR3
1124		ABI1
1125		PRNCR1
1126		KLK14
1127		MIR29B1
1128		PKM
1129		PSMB5
1130		MIR202
1131		SAFB
1132		MIR99A
1133		B2M
1134		DDR2
1135		MACF1
1136		MAP2K2
1137		NNT-AS1
1138		ESRRG
1139		FANCA
1140		ENAH
1141		HPR
1142		CLOCK
1143		PIK3R4
1144		APOBEC3B
1145		INPPL1
1146		CD40
1147		CKS1B
1148		NFIB
1149		NR5A1
1150		CT83
1151		MIR328
1152		UIMC1
1153		TIE1
1154		CA2
1155		PPP1R14C
1156		KLK13
1157		ZMYND8
1158		EGOT
1159		NKILA
1160		LINC00472
1161		ROR2
1162		IGFBP4
1163		JUP
1164		KLF17
1165		ROCK2
1166		HOXA-AS2
1167		CDC6
1168		ARFGEF3
1169		RYBP
1170		MRC2
1171		SPHK2
1172		SNHG7
1173		GPC6
1174		ICAM5
1175		NRP2
1176		RAP1A
1177		BCL6
1178		ZNF703
1179		SEMA4A
1180		LIG4
1181		LDB1
1182		MATK
1183		GRM1
1184		TUBB
1185		HES1
1186		COLCA2
1187		SRRM3
1188		SMAD1
1189		NUS1
1190		MIRLET7F1
1191		SF3B2
1192		POMC
1193		WASF3
1194		HLA-A
1195		IL7
1196		PRSS1
1197		PEA15
1198		VWA5A
1199		NBAT1
1200		KMT2A
1201		PCAT29
1202		MIR32
1203		CD82
1204		TLR9
1205		BIRC2
1206		PTPRN2
1207		IFNA1
1208		SOX10
1209		HIF1A-AS2
1210		MUC6
1211		HMGB1
1212		TP73-AS1
1213		FOLH1
1214		HSPB2
1215		MIR181B2
1216		CUL3
1217		HLA-B
1218		IL1A
1219		E2F2
1220		CCNB2
1221		PRSS50
1222		ST8SIA1
1223		HLA-DRB1
1224		RHNO1
1225		PIK3R3
1226		MCTS1
1227		MIR423
1228		PPP1R1B
1229		GPR161
1230		FSHR
1231		ARRDC3
1232		GACAT2
1233		HULC
1234		MIR296
1235		EDN1
1236		ANAPC5
1237		CSN2
1238		TRERF1
1239		MTA3
1240		RAC3
1241		TFPI
1242		ILK
1243		APOBEC3G
1244		NR0B1
1245		MAGEA1
1246		PIGR
1247		WT1-AS
1248		STRADA
1249		MT-TT
1250		CUEDC2
1251		CCDC26
1252		FABP3
1253		FZR1
1254		COX7A2L
1255		IL17A
1256		APOE
1257		SRY
1258		GATA2
1259		APEX1
1260		TYR
1261		RANBP9
1262		MACROH2A1
1263		TCF4
1264		HOXA5
1265		IRAIN
1266		GACAT3
1267		TAB1
1268		ABCC12
1269		RECK
1270		POSTN
1271		TFRC
1272		INSL6
1273		KLK6
1274		MIR663A
1275		GAST
1276		SCGB3A1
1277		TPD52L2
1278		EGR1
1279		APPBP2
1280		ADH1C
1281		CDCA7
1282		NBR2
1283		RNF146
1284		MAGEA4
1285		CHD7
1286		MAGEA3
1287		RRM2
1288		CTAG1A
1289		PIK3CD
1290		PTGS1
1291		KLC1
1292		WDR11
1293		MUC2
1294		KISS1R
1295		SVEP1
1296		EPB41L4A-DT
1297		DUSP6
1298		PCAT7
1299		CERK
1300		NES
1301		PAX8
1302		MED14
1303		ETV1
1304		DLEU1
1305		MNX1-AS1
1306		HBP1
1307		PTPN9
1308		SAFB2
1309		HPGD
1310		KLK9
1311		XRCC6
1312		CLPTM1L
1313		PPP5C
1314		CALCA
1315		EIF3A
1316		PLK3
1317		EXO1
1318		RPS20
1319		QSOX1
1320		FANCF
1321		MIR532
1322		TNFRSF1A
1323		TRADD
1324		MELK
1325		NOP16
1326		CT45A10
1327		USP15
1328		CASC15
1329		CCNT2
1330		XRCC5
1331		LINP1
1332		IL13
1333		SMARCA2
1334		SETBP1
1335		MIR181D
1336		PLA2G10
1337		MT-TE
1338		POLH
1339		TPD52L1
1340		DIABLO
1341		MIR92A1
1342		LIN28B
1343		PAXIP1
1344		MIR30B
1345		STARD3
1346		ALOX5
1347		S100A8
1348		CASC16
1349		SFRP1
1350		IL24
1351		HMOX1
1352		KDM1A
1353		HIC1
1354		TPX2
1355		WIF1
1356		RLIM
1357		PCID2
1358		COL1A1
1359		RERG
1360		EPHX1
1361		SMC4
1362		DSCAM-AS1
1363		NOS3
1364		FAP
1365		SOCS3
1366		ICOSLG
1367		PRC1
1368		CASC11
1369		GREB1L
1370		MACC1
1371		NANOG
1372		CCKBR
1373		LINC00052
1374		APAF1
1375		CXCL1
1376		LINC01116
1377		TUNAR
1378		F3
1379		MIR324
1380		SLC30A2
1381		MIRLET7F2
1382		DELEC1
1383		LINC00628
1384		MIR136
1385		HNF1A
1386		CFTR
1387		ITGA5
1388		RMST
1389		CYP17A1-AS1
1390		DPP10-AS1
1391		MIR144
1392		LINC01234
1393		HK2
1394		TKT
1395		MIR124-1
1396		MCM7
1397		MYD88
1398		ACACA
1399		LOC110806263
1400		MIR24-1
1401		PRKD1
1402		CCL27
1403		CASR
1404		SERPINA1
1405		CXCR2
1406		WNT4
1407		LINC00901
1408		SSX2
1409		SLC29A1
1410		MCM4
1411		PDPK1
1412		TGM2
1413		ACTC1
1414		GSTM3
1415		FOXC2-AS1
1416		BGLAP
1417		TNC
1418		GATA4
1419		OR3A4P
1420		ZNF667-AS1
1421		NTPCR
1422		CLDND1
1423		ANGPT1
1424		AFAP1-AS1
1425		EFNA3
1426		GNB1
1427		AZGP1
1428		TACC3
1429		LINC00993
1430		KLK4
1431		CYP3A5
1432		CEACAM3
1433		TCHP
1434		NSD1
1435		ERVH48-1
1436		COL18A1
1437		SULF1
1438		FANCI
1439		TTK
1440		CD36
1441		MECOM
1442		CALB2
1443		ING3
1444		MIR2052HG
1445		RHEB
1446		SLC19A1
1447		PAWR
1448		PTGER4
1449		LINC00958
1450		SNAPC5
1451		MIR338
1452		MAGI2-AS3
1453		FLNA
1454		LINC00160
1455		IL4R
1456		DPH1
1457		PCAT19
1458		CEACAM6
1459		THPO
1460		MIF
1461		MIR27B
1462		CEBPA
1463		PHOX2B
1464		STAT6
1465		RTEL1
1466		FGF17
1467		RXRA
1468		SASH1
1469		MANCR
1470		DMBT1
1471		LINC01016
1472		ITGA2
1473		ALDOA
1474		FOXCUT
1475		GATA1
1476		EPO
1477		LINC00339
1478		ACTA2
1479		TMPRSS2
1480		YWHAE
1481		WNT7A
1482		LINC00574
1483		BLCAP
1484		ABCC3
1485		LINC01089
1486		GHR
1487		MTR
1488		LINC00520
1489		LINC01671
1490		CADM1
1491		PCAT18
1492		FEZF1
1493		CAT
1494		SCAI
1495		LINC00598
1496		LINC02099
1497		FGF14-AS2
1498		IL6R
1499		F2R
1500		DCK
1501		HAVCR2
1502		CT47A1
1503		CT47A11
1504		CT47A2
1505		CT47A3
1506		CT47A4
1507		CEBPB
1508		TUSC3
1509		ST8SIA6-AS1
1510		LCAL1
1511		HP
1512		WNT3A
1513		FLI1
1514		HLA-DQA1
1515		RASSF1-AS1
1516		SNHG1
1517		FEN1
1518		ARID1B
1519		HMMR-AS1
1520		IL18
1521		MIR455
1522		AGER
1523		ID1
1524		POLG
1525		AMACR
1526		PTPRG-AS1
1527		IGF2BP3
1528		LAMC2
1529		HSD17B3
1530		LOC110485084
1531		INHA
1532		KCNK15-AS1
1533		SRD5A1
1534		IGKV@
1535		RASGRP1
1536		PBRM1
1537		MYCL
1538		MTAP
1539		STXBP5-AS1
1540		NOD2
1541		CT47A12
1542		UBE2T
1543		APC2
1544		KMT2D
1545		REV3L
1546		MYBL1
1547		MPL
1548		RACK1
1549		PROX1
1550		CCNA1
1551		RRM1
1552		LINC00636
1553		MIR132
1554		MIR330
1555		LIF
1556		CT45A1
1557		PEBP1
1558		LPP
1559		LINC02130
1560		TRPS1
1561		TNFRSF10D
1562		PINK1-AS
1563		ASXL1
1564		WFDC2
1565		TNFRSF8
1566		SOS2
1567		BRINP1
1568		BCR
1569		ADARB2-AS1
1570		SELE
1571		LINC01405
1572		LZTR1
1573		NAB2
1574		KLF3-AS1
1575		PDCD4-AS1
1576		PKD1P6-NPIPP1
1577		CD40LG
1578		TJP1
1579		SAT1
1580		BNIP3
1581		DAB2IP
1582		CT47A10
1583		PLAT
1584		PSG2
1585		CD8A
1586		PNPLA6
1587		ACP3
1588		DPP4
1589		HSP90B1
1590		IL15
1591		CDT1
1592		NUMA1
1593		COL7A1
1594		GZMB
1595		JADRR
1596		CD9
1597		ALPP
1598		CDH23
1599		GDNF
1600		CTSK
1601		MEFV
1602		WNT2B
1603		PTPN13
1604		P2RX7
1605		NTS
1606		PTPN1
1607		MIR130B
1608		UCHL1
1609		MIR133A1
1610		F2
1611		FCGR2A
1612		ACD
1613		SIX1
1614		CHRNA5
1615		HSPD1
1616		RMRP
1617		GRPR
1618		CD79A
1619		GHET1
1620		SELENBP1
1621		PRKCE
1622		DDX5
1623		CDH17
1624		VWF
1625		KDM6A
1626		PTCH2
1627		TMEFF2
1628		ACSL4
1629		GLI3
1630		POLR1C
1631		CHRNA3
1632		TNFRSF10C
1633		NECTIN4
1634		MIR542
1635		HAGLR
1636		MIR151A
1637		MIR376A1
1638		G6PD
1639		MIR377
1640		CDC45
1641		SLC5A5
1642		CNC2
1643		CYP27B1
1644		TNFRSF11A
1645		CT47B1
1646		PPP2R2A
1647		BRCD1
1648		CIP2A
1649		HLA-C
1650		LRP5
1651		PAX3
1652		CSNK2A1
1653		SLC45A3
1654		PLAG1
1655		MIR129-1
1656		HSF1
1657		S100A9
1658		PON1
1659		CCR5
1660		MIR361
1661		CYP2C19
1662		KLK2
1663		STUB1
1664		MMP12
1665		HPN
1666		CXCR5
1667		TLR3
1668		PAX7
1669		SOD1
1670		ANTXR1
1671		PGF
1672		JAK3
1673		RAD23B
1674		LOC107982234
1675		DVL1
1676		E2F4
1677		MST1
1678		BIRC7
1679		ALOX12
1680		MIR485
1681		MIR489
1682		KLK7
1683		HNF4A
1684		SLC34A2
1685		S100B
1686		MIR28
1687		CXCR3
1688		URI1
1689		STK4
1690		MIR135A1
1691		VIP
1692		BANCR
1693		TGIF1
1694		EFNB1
1695		RCVRN
1696		NUP214
1697		PAK4
1698		ETV5
1699		GJB2
1700		MYOD1
1701		NDUFA13
1702		DLK1
1703		CXCR1
1704		NKX3-1
1705		EPHB6
1706		GPR68
1707		VCAM1
1708		BUB3
1709		PTPRT
1710		DHH
1711		SOCS1
1712		CTBP1
1713		NDNF
1714		MIR26B
1715		TSHR
1716		ATF3
1717		CT47A6
1718		CT47A7
1719		CT47A8
1720		CT47A9
1721		CDH5
1722		CSNK1A1
1723		PROKR2
1724		ANPEP
1725		LPAR3
1726		PDGFD
1727		PROK2
1728		TNFRSF6B
1729		LYN
1730		COL2A1
1731		MIR30C1
1732		LTA
1733		MIR345
1734		SIRT3
1735		WNT2
1736		SATB1
1737		MCM3
1738		PIM1
1739		SLPI
1740		AMHR2
1741		EEF1A1
1742		LINC00673
1743		TCF7
1744		H3C2
1745		EIF2AK2
1746		EML4
1747		ANOS1
1748		PRKCI
1749		PRKDC
1750		PRKCB
1751		KLK15
1752		ACE
1753		MIR370
1754		SOX3
1755		GPC4
1756		VAV3
1757		CCL20
1758		CTSL
1759		RINT1
1760		SPIN1
1761		MIR103A1
1762		RPL5
1763		WNT6
1764		LAMB3
1765		CT47A5
1766		CEACAM7
1767		H19-ICR
1768		ANXA3
1769		MIR135B
1770		SEPTIN9
1771		EXT1
1772		KAT5
1773		PPARA
1774		SNHG12
1775		BRDT
1776		POLB
1777		CHI3L1
1778		RXRB
1779		IL17RD
1780		LGALS3BP
1781		ZNF217
1782		GFAP
1783		DDIT3
1784		MAGEC2
1785		CEP57
1786		MLLT10
1787		LDOC1
1788		G6PC1
1789		LTF
1790		MLANA
1791		NAMPT
1792		HSP90AB1
1793		CDCP1
1794		TINCR
1795		UGT1A7
1796		LTO1
1797		IGFBP7
1798		MMP10
1799		TFPI2
1800		HESX1
1801		CDH11
1802		WNT10A
1803		TFE3
1804		FUT3
1805		UBE3A
1806		NCOA4
1807		HNF1A-AS1
1808		HNRNPA2B1
1809		CHD1
1810		TRB
1811		TNFRSF11B
1812		TINF2
1813		CASC17
1814		RETN
1815		ELK1
1816		KLRK1
1817		FOXP1
1818		MIR186
1819		CXCL10
1820		OCA2
1821		SRARP
1822		EDNRB
1823		EPHA7
1824		FZD7
1825		MIR212
1826		BRAT1
1827		TRPM8
1828		DNAJC21
1829		PMAIP1
1830		TRAF4
1831		HSD3B2
1832		EPHA1
1833		JUND
1834		APOB
1835		TRAF2
1836		MIR574
1837		SCGB2A1
1838		PTH
1839		XRCC4
1840		RPSA
1841		TCF3
1842		TAP1
1843		CD19
1844		MRPL23
1845		MIR590
1846		LALBA
1847		MIR138-1
1848		TACR3
1849		HJURP
1850		MKRN3
1851		LCOR
1852		FANCB
1853		KCTD1
1854		LPL
1855		SERPINB3
1856		FUS
1857		DMRT1
1858		TFF3
1859		PRMT1
1860		FANCL
1861		TWIST2
1862		UGT2B15
1863		MIR184
1864		GHRL
1865		ADAM17
1866		RPS19
1867		AKR1B10
1868		RALGDS
1869		MIR218-1
1870		FENDRR
1871		ERCC8
1872		MIR503
1873		TRAF6
1874		SLC5A8
1875		CYP11A1
1876		PRDX1
1877		UGT1A6
1878		CD68
1879		RIOX2
1880		RARG
1881		CDK12
1882		ADRB2
1883		NUP107
1884		CT55
1885		CD86
1886		AKAP9
1887		SPINT2
1888		LAMC1
1889		HS6ST1
1890		ZAR1L
1891		SYNE1
1892		KLK5
1893		TTN
1894		CYP2C9
1895		TTR
1896		AMH
1897		MIR125B2
1898		FST
1899		PPARD
1900		FILIP1L
1901		TERF1
1902		MAML2
1903		RPL15
1904		COL14A1
1905		TNFAIP3
1906		POU1F1
1907		LPAR1
1908		MIEN1
1909		SEMA3B
1910		MAF
1911		MYH8
1912		PAX6
1913		ORC1
1914		MB
1915		IFITM1
1916		KMT2C
1917		AKR1C2
1918		OXT
1919		PTGES
1920		PHLPP1
1921		LPAR2
1922		ARL11
1923		FSHB
1924		HSPA1A
1925		IDO1
1926		SCUBE3
1927		IRF4
1928		BTC
1929		TIAM1
1930		CCL3
1931		F2RL1
1932		DYRK1A
1933		MDK
1934		CASP1
1935		DCN
1936		RHO
1937		PTPRK
1938		NBR1
1939		CP
1940		USP8
1941		MIR494
1942		ZFTA
1943		PPARGC1A
1944		RBM6
1945		S100P
1946		IQGAP1
1947		PRC1-AS1
1948		LGR5
1949		CBR3-AS1
1950		CYLD
1951		HELLS
1952		TRAF3
1953		ARNT
1954		FZD4
1955		TBL1XR1
1956		MFAP5
1957		OCIAD1
1958		SNHG20
1959		LINC00261
1960		CXADR
1961		H3-3A
1962		MIR148B
1963		PTH1R
1964		DDX41
1965		PSMC3IP
1966		EEF1A2
1967		CXCL14
1968		HNRNPA1
1969		CALD1
1970		AKR1C1
1971		ELANE
1972		ENPP1
1973		THY1
1974		MIR92A2
1975		LRP1B
1976		CCK
1977		MIR625
1978		HPRT1
1979		F5
1980		KIF1B
1981		MRPS22
1982		TYRO3
1983		RPS27
1984		POU5F1B
1985		BBC3
1986		KLK8
1987		STAT4
1988		CASC3
1989		TP53BP2
1990		ARSH
1991		TLR5
1992		CEACAM1
1993		GGT1
1994		ADAM9
1995		MIR378A
1996		OSM
1997		FOLR1
1998		CR2
[truncated: 9,913 more rows]
